# Supplementary material for: Hypoxia-Driven HIF-1α Activation Reprograms Pre-Activated NK Cells towards Highly Potent Effector Phenotypes via ERK/STAT3 Pathways
Source: Cancers (Basel). 2021 Apr 15;13(8):1904. doi: 10.3390/cancers13081904 (PMC8071270; doi:10.3390/cancers13081904)
Supplement: Supplementary file 1 [file cancers-13-01904-s001.zip]

Archive with 1 entries (1 files):
- cancers-1170529-supplementary-final 20210421_optimize.pdf
